# Supplementary material for: Spatial Heterogeneity and Peptide Availability Determine CTL Killing Efficiency In Vivo
Source: PLoS Comput Biol. 2014 Sep 18;10(9):e1003805. doi: 10.1371/journal.pcbi.1003805 (PMC4168979; doi:10.1371/journal.pcbi.1003805)
Supplement: Data S1 — Experimental data. Zipped file containing data from all experiments, in CSV format. (ZIP) [file pcbi.1003805.s001.zip]

Archive with 5 entries (5 files):
- InVitroKillingAssay-CSV.csv
- SplenicKIllingAssay-CSV.csv
- BloodratioData-CSV.csv
- MHCturnover-CSV.csv
- Imaging-CSV.csv
