# Supplementary material for: Spatial Heterogeneity and Peptide Availability Determine CTL Killing Efficiency In Vivo
Source: PLoS Comput Biol. 2014 Sep 18;10(9):e1003805. doi: 10.1371/journal.pcbi.1003805 (PMC4168979; doi:10.1371/journal.pcbi.1003805)
Supplement: Data S1 — Experimental data. Zipped file containing data from all experiments, in CSV format. (ZIP) [file pcbi.1003805.s001.zip › InVitroKillingAssay-CSV.csv]

	targets.added	effectors.added	target.preincubation.hours	assay.time.mins	singlet.targets.B220.pep0	singlet.targets.B220.pep6	singlet.targets.B220.pep7	singlet.targets.B220.pep8	singlet.targets.B220.pep9	singlet.targets.TCR.pep0	singlet.targets.TCR.pep6	singlet.targets.TCR.pep7	singlet.targets.TCR.pep8	singlet.targets.TCR.pep9	doublet.B220.LAMPpos.pep0	doublet.B220.LAMPpos.pep6	doublet.B220.LAMPpos.pep7	doublet.B220.LAMPpos.pep8	doublet.B220.LAMPpos.pep9	doublet.TCR.LAMPpos.pep0	doublet.TCR.LAMPpos.pep6	doublet.TCR.LAMPpos.pep7	doublet.TCR.LAMPpos.pep8	doublet.TCR.LAMPpos.pep9	doublet.B220.LAMPneg.pep0	doublet.B220.LAMPneg.pep6	doublet.B220.LAMPneg.pep7	doublet.B220.LAMPneg.pep8	doublet.B220.LAMPneg.pep9	doublet.TCR.LAMPneg.pep0	doublet.TCR.LAMPneg.pep6	doublet.TCR.LAMPneg.pep7	doublet.TCR.LAMPneg.pep8	doublet.TCR.LAMPneg.pep9	singlet.effectors.LAMPpos	singlet.effectors.LAMPneg	multiples.ET.all	multiples.ET.LAMPpos	multiples.Eonly.all	multiples.Tonly.all
1: 20130201LSRTH_ex122_expt_TE_0min_001.fcs	y	y	0	0	2E+04	2E+04	2E+04	2E+04	2E+04	1E+04	2E+04	1E+04	2E+04	1E+04	3.1E+01	3.1E+01	2.1E+01	3.1E+01	6.2E+01	0E+00	4.1E+01	2.1E+01	2.1E+01	1.0E+01	1E+03	9E+02	1E+03	1E+03	1E+03	9E+02	1E+03	6E+02	1E+03	1E+03	7E+02	2E+06	6E+03	1090	44274	1453
2: 20130201LSRTH_ex122_expt_TE_0min_002.fcs	y	y	0	0	2E+04	2E+04	2E+04	3E+04	3E+04	1E+04	2E+04	1E+04	2E+04	2E+04	2.1E+01	4.1E+01	3E+01	7.2E+01	6E+01	0E+00	3E+01	1.0E+01	3E+01	3E+01	1E+03	1E+03	1E+03	1E+03	2E+03	1E+03	1E+03	9E+02	9E+02	1E+03	4E+02	2E+06	7E+03	1306	44189	1384
3: 20130201LSRTH_ex122_expt_TE_0min_003.fcs	y	y	0	0	2E+04	2E+04	2E+04	2E+04	2E+04	1E+04	2E+04	1E+04	2E+04	1E+04	0E+00	3.1E+01	2.1E+01	3.1E+01	3.1E+01	0E+00	1.0E+01	3.1E+01	1.0E+01	0E+00	7E+02	7E+02	6E+02	9E+02	1E+03	6E+02	9E+02	6E+02	6E+02	8E+02	2E+02	2E+06	5E+03	816	34036	1108
4: 20130201LSRTH_ex122_expt_T_0min_004.fcs	y	n	0	0	2E+04	2E+04	1E+04	2E+04	2E+04	1E+04	2E+04	1E+04	1E+04	1E+04	0E+00	2.1E+01	0E+00	2.1E+01	3.1E+01	0E+00	2.1E+01	0E+00	0E+00	0E+00	1.0E+01	4.1E+01	4.1E+01	2.1E+01	3.1E+01	1.0E+01	0E+00	1.0E+01	1.0E+01	0E+00	0E+00	2E+02	0E+00	0	0	1078
5: 20130201LSRTH_ex122_expt_E_0min_005.fcs	n	y	0	0	0E+00	1.0E+01	1.0E+01	0E+00	0E+00	0E+00	1.0E+01	0E+00	0E+00	0E+00	0E+00	0E+00	0E+00	0E+00	0E+00	0E+00	0E+00	0E+00	0E+00	0E+00	0E+00	0E+00	0E+00	0E+00	0E+00	0E+00	0E+00	0E+00	0E+00	0E+00	1E+02	2E+06	0E+00	0	34334	0
6: 20130201LSRTH_ex122_expt_TE_15min_006.fcs	y	y	0	15	2E+04	1E+04	1E+04	2E+04	2E+04	1E+04	1E+04	9E+03	1E+04	1E+04	4.1E+01	2E+03	2E+03	2E+03	1E+03	5.2E+01	2E+03	1E+03	1E+03	5E+02	1E+03	4E+03	4E+03	4E+03	4E+03	9E+02	5E+03	4E+03	3E+03	3E+03	3E+03	1E+06	5E+03	747	66284	737
7: 20130201LSRTH_ex122_expt_TE_15min_007.fcs	y	y	0	15	2E+04	1E+04	9E+03	1E+04	1E+04	1E+04	1E+04	8E+03	1E+04	1E+04	8.2E+01	2E+03	1E+03	2E+03	1E+03	2.1E+01	2E+03	1E+03	1E+03	6E+02	1E+03	4E+03	3E+03	4E+03	4E+03	1E+03	5E+03	4E+03	4E+03	3E+03	4E+03	1E+06	6E+03	679	62713	572
8: 20130201LSRTH_ex122_expt_TE_15min_008.fcs	y	y	0	15	2E+04	1E+04	1E+04	1E+04	2E+04	1E+04	1E+04	8E+03	1E+04	1E+04	5.2E+01	2E+03	2E+03	2E+03	1E+03	1.0E+01	2E+03	9E+02	9E+02	5E+02	1E+03	5E+03	4E+03	5E+03	4E+03	7E+02	5E+03	4E+03	4E+03	3E+03	3E+03	1E+06	5E+03	675	65809	655
9: 20130201LSRTH_ex122_expt_T_15min_009.fcs	y	n	0	15	1E+04	1E+04	1E+04	1E+04	2E+04	1E+04	1E+04	1E+04	1E+04	1E+04	0E+00	2.1E+01	1.0E+01	2.1E+01	2.1E+01	0E+00	1.0E+01	0E+00	0E+00	0E+00	0E+00	0E+00	0E+00	0E+00	0E+00	0E+00	0E+00	1.0E+01	1.0E+01	0E+00	2.1E+01	3.1E+01	1.0E+01	0	0	759
10: 20130201LSRTH_ex122_expt_E_15min_010.fcs	n	y	0	15	1.0E+01	0E+00	0E+00	0E+00	0E+00	1.0E+01	0E+00	0E+00	0E+00	0E+00	0E+00	0E+00	0E+00	0E+00	0E+00	0E+00	0E+00	0E+00	0E+00	0E+00	0E+00	0E+00	0E+00	0E+00	0E+00	0E+00	0E+00	0E+00	0E+00	0E+00	2E+03	2E+06	0E+00	0	74037	0
11: 20130201LSRTH_ex122_expt_TE_30min_011.fcs	y	y	0	30	1E+04	7E+03	6E+03	8E+03	9E+03	1E+04	8E+03	6E+03	9E+03	9E+03	1E+02	4E+03	4E+03	4E+03	3E+03	1E+02	4E+03	3E+03	3E+03	2E+03	1E+03	3E+03	3E+03	4E+03	4E+03	1E+03	6E+03	4E+03	5E+03	4E+03	1E+04	1E+06	6E+03	754	73357	288
12: 20130201LSRTH_ex122_expt_TE_30min_012.fcs	y	y	0	30	1E+04	6E+03	5E+03	6E+03	7E+03	1E+04	8E+03	6E+03	8E+03	9E+03	3.1E+01	3E+03	3E+03	3E+03	3E+03	6.2E+01	3E+03	2E+03	2E+03	1E+03	7E+02	3E+03	3E+03	3E+03	4E+03	7E+02	4E+03	3E+03	3E+03	3E+03	2E+04	9E+05	4E+03	566	59464	288
13: 20130201LSRTH_ex122_expt_TE_30min_013.fcs	y	y	0	30	2E+04	1E+04	9E+03	1E+04	1E+04	1E+04	1E+04	8E+03	1E+04	1E+04	9.3E+01	4E+03	4E+03	4E+03	3E+03	5.2E+01	3E+03	2E+03	2E+03	1E+03	1E+03	4E+03	4E+03	5E+03	5E+03	7E+02	5E+03	4E+03	4E+03	4E+03	2E+04	1E+06	5E+03	509	64478	480
14: 20130201LSRTH_ex122_expt_T_30min_014.fcs	y	n	0	30	9E+03	1E+04	8E+03	1E+04	1E+04	1E+04	1E+04	1E+04	1E+04	1E+04	0E+00	1.0E+01	0E+00	2.1E+01	1.0E+01	0E+00	0E+00	0E+00	0E+00	0E+00	0E+00	0E+00	0E+00	0E+00	0E+00	0E+00	2.1E+01	0E+00	0E+00	0E+00	1.0E+01	0E+00	0E+00	0	0	558
15: 20130201LSRTH_ex122_expt_E_30min_015.fcs	n	y	0	30	0E+00	0E+00	0E+00	0E+00	0E+00	1.0E+01	0E+00	0E+00	0E+00	1.0E+01	0E+00	0E+00	0E+00	0E+00	0E+00	0E+00	0E+00	0E+00	0E+00	0E+00	0E+00	0E+00	0E+00	0E+00	2.1E+01	0E+00	0E+00	0E+00	0E+00	0E+00	4E+03	2E+06	0E+00	0	67403	0
16: 20130201LSRTH_ex122_expt_TE_45min_016.fcs	y	y	0	45	2E+04	6E+03	6E+03	7E+03	8E+03	1E+04	7E+03	5E+03	7E+03	9E+03	2E+02	6E+03	6E+03	6E+03	5E+03	1E+02	5E+03	3E+03	4E+03	2E+03	1E+03	4E+03	3E+03	4E+03	5E+03	8E+02	5E+03	4E+03	4E+03	4E+03	3E+04	8E+05	5E+03	430	68994	390
17: 20130201LSRTH_ex122_expt_TE_45min_017.fcs	y	y	0	45	2E+04	6E+03	5E+03	7E+03	8E+03	1E+04	7E+03	5E+03	7E+03	9E+03	2E+02	6E+03	6E+03	7E+03	6E+03	6.2E+01	5E+03	3E+03	4E+03	2E+03	1E+03	4E+03	3E+03	4E+03	4E+03	7E+02	5E+03	4E+03	4E+03	4E+03	3E+04	9E+05	6E+03	300	71544	310
18: 20130201LSRTH_ex122_expt_TE_45min_018.fcs	y	y	0	45	2E+04	5E+03	5E+03	6E+03	8E+03	1E+04	6E+03	5E+03	7E+03	1E+04	2E+02	6E+03	7E+03	7E+03	6E+03	1E+02	5E+03	3E+03	4E+03	2E+03	1E+03	4E+03	3E+03	4E+03	5E+03	9E+02	5E+03	4E+03	4E+03	4E+03	4E+04	9E+05	6E+03	460	78398	401
19: 20130201LSRTH_ex122_expt_T_45min_019.fcs	y	n	0	45	1E+04	1E+04	1E+04	2E+04	2E+04	1E+04	1E+04	1E+04	1E+04	1E+04	1.0E+01	3.1E+01	3.1E+01	2.1E+01	0E+00	0E+00	0E+00	2.1E+01	0E+00	0E+00	1.0E+01	0E+00	0E+00	0E+00	1.0E+01	0E+00	1.0E+01	0E+00	0E+00	0E+00	0E+00	0E+00	0E+00	0	0	789
20: 20130201LSRTH_ex122_expt_E_45min_020.fcs	n	y	0	45	1.0E+01	0E+00	0E+00	2.1E+01	0E+00	0E+00	0E+00	0E+00	0E+00	0E+00	0E+00	0E+00	1.0E+01	0E+00	0E+00	0E+00	1.0E+01	0E+00	0E+00	2.1E+01	0E+00	0E+00	0E+00	0E+00	1.0E+01	0E+00	0E+00	0E+00	0E+00	0E+00	8E+03	2E+06	1.0E+01	10	67906	0
21: 20130201LSRTH_ex122_expt_TE_60min_021.fcs	y	y	0	60	1E+04	5E+03	4E+03	6E+03	7E+03	1E+04	6E+03	5E+03	7E+03	9E+03	2E+02	6E+03	6E+03	7E+03	5E+03	1E+02	4E+03	4E+03	4E+03	2E+03	9E+02	3E+03	2E+03	3E+03	3E+03	7E+02	3E+03	3E+03	3E+03	3E+03	5E+04	8E+05	5E+03	406	73454	294
22: 20130201LSRTH_ex122_expt_TE_60min_022.fcs	y	y	0	60	1E+04	5E+03	5E+03	6E+03	7E+03	1E+04	7E+03	6E+03	8E+03	1E+04	2E+02	6E+03	6E+03	7E+03	5E+03	2E+02	6E+03	5E+03	4E+03	3E+03	9E+02	3E+03	2E+03	3E+03	4E+03	9E+02	4E+03	3E+03	4E+03	3E+03	5E+04	9E+05	6E+03	365	83400	306
23: 20130201LSRTH_ex122_expt_TE_60min_023.fcs	y	y	0	60	1E+04	5E+03	4E+03	5E+03	7E+03	1E+04	6E+03	4E+03	7E+03	8E+03	3E+02	7E+03	7E+03	8E+03	6E+03	2E+02	5E+03	4E+03	4E+03	2E+03	1E+03	4E+03	2E+03	4E+03	4E+03	7E+02	4E+03	3E+03	3E+03	3E+03	7E+04	8E+05	6E+03	520	94879	363
24: 20130201LSRTH_ex122_expt_T_60min_024.fcs	y	n	0	60	8E+03	8E+03	7E+03	8E+03	8E+03	1E+04	1E+04	9E+03	1E+04	1E+04	0E+00	5.1E+01	2.1E+01	1.0E+01	0E+00	0E+00	0E+00	0E+00	0E+00	1.0E+01	0E+00	0E+00	0E+00	0E+00	0E+00	0E+00	0E+00	1.0E+01	0E+00	0E+00	0E+00	2.1E+01	0E+00	0	0	543
25: 20130201LSRTH_ex122_expt_E_60min_025.fcs	n	y	0	60	1.0E+01	0E+00	0E+00	0E+00	0E+00	0E+00	0E+00	1.0E+01	0E+00	0E+00	0E+00	1.0E+01	0E+00	0E+00	0E+00	0E+00	0E+00	0E+00	0E+00	0E+00	0E+00	0E+00	0E+00	0E+00	0E+00	0E+00	0E+00	0E+00	0E+00	0E+00	9E+03	1E+06	0E+00	0	71035	0
26: 20130201LSRTH_ex122_expt_TE_90min_026.fcs	y	y	0	90	2E+04	6E+03	5E+03	6E+03	8E+03	1E+04	6E+03	5E+03	6E+03	1E+04	4E+02	7E+03	7E+03	8E+03	8E+03	2E+02	5E+03	4E+03	4E+03	2E+03	9E+02	1E+03	1E+03	1E+03	2E+03	5E+02	2E+03	2E+03	2E+03	2E+03	1E+05	7E+05	5E+03	424	68730	222
27: 20130201LSRTH_ex122_expt_TE_90min_027.fcs	y	y	0	90	1E+04	5E+03	4E+03	5E+03	7E+03	1E+04	8E+03	5E+03	8E+03	1E+04	5E+02	8E+03	9E+03	9E+03	7E+03	2E+02	5E+03	4E+03	4E+03	2E+03	9E+02	2E+03	2E+03	2E+03	2E+03	6E+02	3E+03	2E+03	2E+03	2E+03	1E+05	9E+05	5E+03	435	92223	237
28: 20130201LSRTH_ex122_expt_TE_90min_028.fcs	y	y	0	90	1E+04	5E+03	4E+03	4E+03	5E+03	1E+04	7E+03	5E+03	7E+03	9E+03	5E+02	7E+03	7E+03	8E+03	6E+03	2E+02	5E+03	4E+03	4E+03	2E+03	8E+02	2E+03	1E+03	2E+03	2E+03	7E+02	2E+03	2E+03	2E+03	2E+03	1E+05	7E+05	5E+03	454	73152	267
29: 20130201LSRTH_ex122_expt_T_90min_029.fcs	y	n	0	90	1E+04	1E+04	1E+04	1E+04	1E+04	1E+04	1E+04	1E+04	1E+04	1E+04	0E+00	3E+01	1.0E+01	1.0E+01	0E+00	0E+00	0E+00	0E+00	1.0E+01	1.0E+01	0E+00	0E+00	0E+00	0E+00	0E+00	0E+00	0E+00	0E+00	0E+00	0E+00	0E+00	3E+01	0E+00	0	0	699
30: 20130201LSRTH_ex122_expt_E_90min_030.fcs	n	y	0	90	0E+00	0E+00	0E+00	0E+00	0E+00	0E+00	1.0E+01	0E+00	0E+00	1.0E+01	0E+00	0E+00	0E+00	1.0E+01	0E+00	0E+00	0E+00	0E+00	0E+00	0E+00	0E+00	0E+00	0E+00	0E+00	0E+00	0E+00	0E+00	0E+00	0E+00	0E+00	2E+04	2E+06	0E+00	0	68086	0
31: 20130201LSRTH_ex122_expt_TE_120min_031.fcs	y	y	0	120	2E+04	8E+03	6E+03	7E+03	1E+04	1E+04	9E+03	7E+03	9E+03	1E+04	7E+02	8E+03	1E+04	1E+04	8E+03	3E+02	5E+03	5E+03	4E+03	2E+03	8E+02	1E+03	1E+03	1E+03	2E+03	7E+02	2E+03	2E+03	2E+03	1E+03	2E+05	9E+05	6E+03	633	93261	346
32: 20130201LSRTH_ex122_expt_TE_120min_032.fcs	y	y	0	120	2E+04	7E+03	5E+03	6E+03	9E+03	1E+04	8E+03	5E+03	7E+03	9E+03	5E+02	6E+03	7E+03	8E+03	6E+03	3E+02	4E+03	3E+03	3E+03	2E+03	6E+02	1E+03	8E+02	1E+03	1E+03	5E+02	1E+03	1E+03	1E+03	1E+03	2E+05	8E+05	4E+03	456	72454	228
33: 20130201LSRTH_ex122_expt_TE_120min_033.fcs	y	y	0	120	2E+04	7E+03	5E+03	5E+03	8E+03	1E+04	7E+03	5E+03	7E+03	9E+03	6E+02	7E+03	8E+03	1E+04	8E+03	2E+02	5E+03	4E+03	4E+03	2E+03	7E+02	1E+03	9E+02	9E+02	1E+03	3E+02	1E+03	1E+03	1E+03	1E+03	2E+05	6E+05	4E+03	261	79061	242
34: 20130201LSRTH_ex122_expt_T_120min_034.fcs	y	n	0	120	1E+04	1E+04	1E+04	1E+04	1E+04	1E+04	1E+04	1E+04	1E+04	1E+04	0E+00	4E+01	6.2E+01	4E+01	3.1E+01	0E+00	1E+02	7.2E+01	8.2E+01	0E+00	0E+00	3.1E+01	3.1E+01	0E+00	0E+00	1.0E+01	1.0E+01	0E+00	2.1E+01	0E+00	3.1E+01	4E+01	2.1E+01	0	20.2	343
35: 20130201LSRTH_ex122_expt_E_120min_035.fcs	n	y	0	120	0E+00	0E+00	0E+00	0E+00	0E+00	0E+00	1.0E+01	0E+00	0E+00	0E+00	0E+00	0E+00	1.0E+01	0E+00	0E+00	0E+00	0E+00	0E+00	0E+00	0E+00	0E+00	0E+00	0E+00	0E+00	0E+00	0E+00	0E+00	0E+00	1.0E+01	0E+00	3E+04	2E+06	0E+00	0	62016	0
