# Supplementary material for: Spatial Heterogeneity and Peptide Availability Determine CTL Killing Efficiency In Vivo
Source: PLoS Comput Biol. 2014 Sep 18;10(9):e1003805. doi: 10.1371/journal.pcbi.1003805 (PMC4168979; doi:10.1371/journal.pcbi.1003805)
Supplement: Data S1 — Experimental data. Zipped file containing data from all experiments, in CSV format. (ZIP) [file pcbi.1003805.s001.zip › SplenicKIllingAssay-CSV.csv]

peptide.dose	time.hours	time.mins	total.splenocytes	total.lymphocytes	C.F5	SU.All	SU.Bcell	SU.Tcell	SU.CD8	SU.CD4	Host.Bcells	Host.Tcells	C.frac.of.spleen	C.frac.of.lymphocytes	SU.freq	SP.All	SP.Bcell	SP.Tcell	SP.CD8	SP.CD4	frac.killing.All	f.All	frac.killing.Bcell	f.Bcell	frac.killing.Tcell	f.Tcell	frac.killing.CD8	f.CD8	frac.killing.CD4	f.CD4
6	2	120	1.58e+08	1.32e+08	4540000	430000	239000	168000	52800	112000	67700000	46100000	0.0287341772151899	0.0343939393939394	0.00325757575757576	278000	154000	111000	39400	71500	0.29811264379264	1.08565310492505	0.25833831440526	1.15102040816327	0.396739130434783	0.91304347826087	0.297682709447415	0.941176470588235	0.435623706004141	0.884057971014493
6	2	120	2.5e+08	2.06e+08	8180000	537000	281000	221000	75700	145000	1.06e+08	72800000	0.03272	0.0397087378640777	0.00260679611650485	342000	195000	134000	45000	89800	0.308578469489072	1.08565310492505	0.2012491829472	1.15102040816327	0.446389927208342	0.91304347826087	0.440515968606729	0.941176470588235	0.452493753123438	0.884057971014493
6	2	120	2.44e+08	2.04e+08	8070000	629000	357000	232000	79600	150000	1.05e+08	72200000	0.0330737704918033	0.0395588235294118	0.00308333333333333	404000	237000	149000	53600	95900	0.302696574897104	1.08565310492505	0.235877208026068	1.15102040816327	0.413605697151424	0.91304347826087	0.366242979603902	0.941176470588235	0.434792270531401	0.884057971014493
6	2	120	2.55e+08	2.17e+08	9190000	652000	360000	255000	84100	167000	1.13e+08	74900000	0.0360392156862745	0.0423502304147465	0.00300460829493088	401000	223000	162000	55700	107000	0.33229003822861	1.08565310492505	0.287006802721088	1.15102040816327	0.419948849104859	0.91304347826087	0.376652444568791	0.941176470588235	0.433567647314067	0.884057971014493
6	2	120	5.2e+08	4.18e+08	7940000	794000	428000	256000	111000	144000	1.12e+08	65700000	0.0152692307692308	0.0189952153110048	0.00189952153110048	482000	313000	151000	55300	95400	0.340951137816277	1.08565310492505	0.158249094030135	1.15102040816327	0.461447010869565	0.91304347826087	0.531107578166402	0.941176470588235	0.414311594202899	0.884057971014493
6	4	240	2.56e+08	2.18e+08	7540000	710000	406000	260000	97300	161000	1.06e+08	8.2e+07	0.029453125	0.0345871559633028	0.00325688073394495	238000	159000	66700	22000	45100	0.636076846518081	1.08565310492505	0.549230923896652	1.15102040816327	0.765769230769231	0.91304347826087	0.787195453721057	0.941176470588235	0.752353947249978	0.884057971014493
6	4	240	1.71e+08	1.44e+08	5320000	517000	301000	182000	62800	117000	71300000	48500000	0.0311111111111111	0.0369444444444444	0.00359027777777778	174000	120000	46800	16500	30300	0.634615782868551	1.08565310492505	0.541121431961489	1.15102040816327	0.765217391304348	0.91304347826087	0.752716373173473	0.941176470588235	0.771051653660349	0.884057971014493
6	4	240	5.22e+08	4.36e+08	15100000	1460000	869000	508000	189000	317000	2.3e+08	1.51e+08	0.0289272030651341	0.0346330275229358	0.00334862385321101	481000	329000	124000	44300	80800	0.64232935378839	1.08565310492505	0.564228176886405	1.15102040816327	0.77713111947963	0.91304347826087	0.779396202925615	0.941176470588235	0.774662826315549	0.884057971014493
6	4	240	2.43e+08	2.05e+08	6320000	680000	383000	259000	90700	168000	1.09e+08	70800000	0.0260082304526749	0.0308292682926829	0.00331707317073171	221000	152000	59600	17900	41900	0.647162740899358	1.08565310492505	0.543198166995258	1.15102040816327	0.789894242068155	0.91304347826087	0.814255139762631	0.941176470588235	0.779511732229124	0.884057971014493
6	4	240	1e+08	83600000	2730000	282000	164000	101000	36800	64600	44600000	28800000	0.0273	0.0326555023923445	0.00337320574162679	87100	54800	27000	10000	17200	0.664679484258964	1.08565310492505	0.615390741662519	1.15102040816327	0.755919070167886	0.91304347826087	0.744245524296675	0.941176470588235	0.764616143940414	0.884057971014493
6	6	360	1.34e+08	1.17e+08	4330000	563000	305000	231000	79500	149000	57800000	41300000	0.0323134328358209	0.037008547008547	0.00481196581196581	89000	58900	27000	8100	19000	0.828378105970995	1.08565310492505	0.777720976915356	1.15102040816327	0.893280632411067	0.91304347826087	0.904106548279689	0.941176470588235	0.887267775508219	0.884057971014493
6	6	360	1.85e+08	1.63e+08	5380000	563000	324000	204000	81600	122000	85800000	57100000	0.0290810810810811	0.0330061349693252	0.00345398773006135	74000	44200	21600	6880	14700	0.85730314429049	1.08565310492505	0.842978080120937	1.15102040816327	0.903324808184143	0.91304347826087	0.920645905420992	0.941176470588235	0.893478260869565	0.884057971014493
6	6	360	2.11e+08	1.85e+08	5870000	651000	382000	229000	95700	135000	99800000	60400000	0.0278199052132701	0.0317297297297297	0.00351891891891892	80200	48100	22800	7380	15300	0.866252874016914	1.08565310492505	0.85506784912918	1.15102040816327	0.909094361116385	0.91304347826087	0.927420247095703	0.941176470588235	0.899806763285024	0.884057971014493
6	6	360	2.1e+08	1.85e+08	5900000	627000	360000	230000	89700	140000	95600000	65700000	0.0280952380952381	0.0318918918918919	0.00338918918918919	79600	50100	21500	7650	14000	0.862172269295001	1.08565310492505	0.839816326530612	1.15102040816327	0.914650283553875	0.91304347826087	0.919732441471572	0.941176470588235	0.911594202898551	0.884057971014493
6	6	360	2.18e+08	1.93e+08	4950000	698000	408000	250000	92500	157000	96500000	69900000	0.0227064220183486	0.0256476683937824	0.00361658031088083	97300	60700	27600	9300	18600	0.848661823625777	1.08565310492505	0.8287575030012	1.15102040816327	0.8992	0.91304347826087	0.905373608903021	0.941176470588235	0.89526446967599	0.884057971014493
6	24	1440	1.6e+08	1.36e+08	4100000	256000	168000	72400	28000	43500	78700000	43500000	0.025625	0.0301470588235294	0.00188235294117647	9110	3120	3740	1560	2180	0.961366016461456	1.08565310492505	0.978623906705539	1.15102040816327	0.952834494355032	0.91304347826087	0.947563025210084	0.941176470588235	0.955695485590538	0.884057971014493
6	24	1440	2.01e+08	1.67e+08	6850000	289000	192000	78100	30200	48300	95800000	47100000	0.0340796019900498	0.0410179640718563	0.00173053892215569	7800	2440	3100	1500	1600	0.970698635922438	1.08565310492505	0.985372448979592	1.15102040816327	0.963758837610644	0.91304347826087	0.953252824308531	0.941176470588235	0.970714435742791	0.884057971014493
6	24	1440	2.05e+08	1.68e+08	5980000	338000	231000	90700	34300	56500	96200000	52400000	0.0291707317073171	0.0355952380952381	0.00201190476190476	8370	1990	4600	2090	2620	0.973115631691649	1.08565310492505	0.990084283063875	1.15102040816327	0.953693495038589	0.91304347826087	0.942651346252787	0.941176470588235	0.959004745414903	0.884057971014493
6	24	1440	1.89e+08	1.57e+08	5580000	319000	222000	81000	33500	48600	91400000	44800000	0.0295238095238095	0.0355414012738854	0.00203184713375796	7780	2350	2900	1090	1810	0.973522316124398	1.08565310492505	0.987815774958632	1.15102040816327	0.96731078904992	0.91304347826087	0.96937664618086	0.941176470588235	0.967075207252341	0.884057971014493
6	24	1440	1.8e+08	1.5e+08	5830000	423000	307000	99300	38500	59900	90300000	41100000	0.0323888888888889	0.0388666666666667	0.00282	11800	4470	4910	1300	3460	0.969714641517457	1.08565310492505	0.983240842916971	1.15102040816327	0.954853539997373	0.91304347826087	0.968220015278839	0.941176470588235	0.948934214028211	0.884057971014493
7	2	120	1.58e+08	1.32e+08	4540000	430000	239000	168000	52800	112000	67700000	46100000	0.0287341772151899	0.0343939393939394	0.00325757575757576	309000	167000	127000	42600	84400	0.269874632986904	1.01603206412826	0.27289289629298	1.04059040590406	0.306432038834951	0.91747572815534	0.229588461029509	0.954876273653566	0.328936392075078	0.89051094890511
7	2	120	2.5e+08	2.06e+08	8180000	537000	281000	221000	75700	145000	1.06e+08	72800000	0.03272	0.0397087378640777	0.00260679611650485	367000	199000	152000	57200	94300	0.305616820232644	1.01603206412826	0.263069427847303	1.04059040590406	0.368975969775513	0.91747572815534	0.278481864557675	0.954876273653566	0.420860810470677	0.89051094890511
7	2	120	2.44e+08	2.04e+08	8070000	629000	357000	232000	79600	150000	1.05e+08	72200000	0.0330737704918033	0.0395588235294118	0.00308333333333333	449000	263000	164000	60600	104000	0.27472432942196	1.01603206412826	0.233402586126702	1.04059040590406	0.351439571476398	0.91747572815534	0.273046454982335	0.954876273653566	0.382579075425791	0.89051094890511
7	2	120	2.55e+08	2.17e+08	9190000	652000	360000	255000	84100	167000	1.13e+08	74900000	0.0360392156862745	0.0423502304147465	0.00300460829493088	449000	239000	191000	62800	128000	0.300309207371799	1.01603206412826	0.309163591635916	1.04059040590406	0.312792689891491	0.91747572815534	0.286965160696267	0.954876273653566	0.317452685869138	0.89051094890511
7	2	120	5.2e+08	4.18e+08	7940000	794000	428000	256000	111000	144000	1.12e+08	65700000	0.0152692307692308	0.0189952153110048	0.00189952153110048	549000	342000	181000	70300	109000	0.297479089160689	1.01603206412826	0.168500189674794	1.04059040590406	0.35131598907767	0.91747572815534	0.395245026686075	0.954876273653566	0.325932684509327	0.89051094890511
7	4	240	2.56e+08	2.18e+08	7540000	710000	406000	260000	97300	161000	1.06e+08	8.2e+07	0.029453125	0.0345871559633028	0.00325688073394495	286000	179000	95700	36700	59800	0.590725112196223	1.01603206412826	0.541217530401905	1.04059040590406	0.662298356982823	0.91747572815534	0.639835979002201	0.954876273653566	0.669238790406674	0.89051094890511
7	4	240	1.71e+08	1.44e+08	5320000	517000	301000	182000	62800	117000	71300000	48500000	0.0311111111111111	0.0369444444444444	0.00359027777777778	227000	147000	70400	24400	46100	0.553889209754131	1.01603206412826	0.491804685488715	1.04059040590406	0.645108289768484	0.91747572815534	0.628997116605939	0.954876273653566	0.649123463722004	0.89051094890511
7	4	240	5.22e+08	4.36e+08	15100000	1460000	869000	508000	189000	317000	2.3e+08	1.51e+08	0.0289272030651341	0.0346330275229358	0.00334862385321101	595000	394000	159000	51800	107000	0.585932138249101	1.01603206412826	0.528201818266744	1.04059040590406	0.712837321305711	0.91747572815534	0.738293169443097	0.954876273653566	0.699417439959474	0.89051094890511
7	4	240	2.43e+08	2.05e+08	6320000	680000	383000	259000	90700	168000	1.09e+08	70800000	0.0260082304526749	0.0308292682926829	0.00331707317073171	288000	182000	92700	31100	62200	0.56968053754568	1.01603206412826	0.505515786228358	1.04059040590406	0.671621621621622	0.91747572815534	0.672583769452857	0.954876273653566	0.670298922488703	0.89051094890511
7	4	240	1e+08	83600000	2730000	282000	164000	101000	36800	64600	44600000	28800000	0.0273	0.0326555023923445	0.00337320574162679	107000	70000	32500	10300	22100	0.614484287724385	1.01603206412826	0.555845558455585	1.04059040590406	0.704772661732193	0.91747572815534	0.732738434276312	0.954876273653566	0.695351517479831	0.89051094890511
7	6	360	1.34e+08	1.17e+08	4330000	563000	305000	231000	79500	149000	57800000	41300000	0.0323134328358209	0.037008547008547	0.00481196581196581	128000	80200	39300	10900	28400	0.769001591104055	1.01603206412826	0.726375899824572	1.04059040590406	0.843909973521624	0.91747572815534	0.869079856819825	0.954876273653566	0.830265027188556	0.89051094890511
7	6	360	1.85e+08	1.63e+08	5380000	563000	324000	204000	81600	122000	85800000	57100000	0.0290810810810811	0.0330061349693252	0.00345398773006135	108000	64400	31600	12200	19400	0.805095092494047	1.01603206412826	0.79316659833265	1.04059040590406	0.857881210736722	0.91747572815534	0.857236635556697	0.954876273653566	0.858394160583942	0.89051094890511
7	6	360	2.11e+08	1.85e+08	5870000	651000	382000	229000	95700	135000	99800000	60400000	0.0278199052132701	0.0317297297297297	0.00351891891891892	119000	71300	35700	11100	24800	0.814273708707738	1.01603206412826	0.805774617955604	1.04059040590406	0.856969941069233	0.91747572815534	0.889246325626389	0.954876273653566	0.836409840497432	0.89051094890511
7	6	360	2.1e+08	1.85e+08	5900000	627000	360000	230000	89700	140000	95600000	65700000	0.0280952380952381	0.0318918918918919	0.00338918918918919	114000	65500	36900	12300	24800	0.815266897431226	1.01603206412826	0.810670356703567	1.04059040590406	0.852804981004643	0.91747572815534	0.869063788562555	0.954876273653566	0.842252346193952	0.89051094890511
7	6	360	2.18e+08	1.93e+08	4950000	698000	408000	250000	92500	157000	96500000	69900000	0.0227064220183486	0.0256476683937824	0.00361658031088083	144000	86900	45000	13200	31700	0.790388800523683	1.01603206412826	0.77836444540916	1.04059040590406	0.834854368932039	0.91747572815534	0.863736575002951	0.954876273653566	0.820196196940815	0.89051094890511
7	24	1440	1.6e+08	1.36e+08	4100000	256000	168000	72400	28000	43500	78700000	43500000	0.025625	0.0301470588235294	0.00188235294117647	19100	7090	8800	3120	5610	0.924194482715431	1.01603206412826	0.956084607274644	1.04059040590406	0.88848361315239	0.91747572815534	0.893599500935745	0.954876273653566	0.885154794865341	0.89051094890511
7	24	1440	2.01e+08	1.67e+08	6850000	289000	192000	78100	30200	48300	95800000	47100000	0.0340796019900498	0.0410179640718563	0.00173053892215569	14100	6200	5640	1690	3940	0.950428885452566	1.01603206412826	0.966397601476015	1.04059040590406	0.93374439043795	0.91747572815534	0.946564870778989	0.954876273653566	0.927357906031343	0.89051094890511
7	24	1440	2.05e+08	1.68e+08	5980000	338000	231000	90700	34300	56500	96200000	52400000	0.0291707317073171	0.0355952380952381	0.00201190476190476	14500	6900	4920	2200	2720	0.956412825651303	1.01603206412826	0.968917429434035	1.04059040590406	0.950231746609435	0.91747572815534	0.938754291485777	0.954876273653566	0.957129384406692	0.89051094890511
7	24	1440	1.89e+08	1.57e+08	5580000	319000	222000	81000	33500	48600	91400000	44800000	0.0295238095238095	0.0355414012738854	0.00203184713375796	14500	6340	5340	2170	3170	0.953816724357807	1.01603206412826	0.970282237957515	1.04059040590406	0.939514563106796	0.91747572815534	0.938146820482739	0.954876273653566	0.941915232345078	0.89051094890511
7	24	1440	1.8e+08	1.5e+08	5830000	423000	307000	99300	38500	59900	90300000	41100000	0.0323888888888889	0.0388666666666667	0.00282	24800	13000	8950	2310	6490	0.940431217044017	1.01603206412826	0.955935911150642	1.04059040590406	0.917307071832928	0.91747572815534	0.942707423580786	0.954876273653566	0.903515591679563	0.89051094890511
8	2	120	1.58e+08	1.32e+08	4540000	430000	239000	168000	52800	112000	67700000	46100000	0.0287341772151899	0.0343939393939394	0.00325757575757576	336000	181000	146000	49400	97000	0.220142830983336	0.998031496062992	0.237268380155409	1.00714285714286	0.239583333333333	0.875	0.148741226411129	0.909847434119279	0.271305418719212	0.841379310344828
8	2	120	2.5e+08	2.06e+08	8180000	537000	281000	221000	75700	145000	1.06e+08	72800000	0.03272	0.0397087378640777	0.00260679611650485	4e+05	205000	174000	63200	112000	0.256587339990322	0.998031496062992	0.265251652262328	1.00714285714286	0.311085972850679	0.875	0.240391574156692	0.909847434119279	0.350107015457788	0.841379310344828
8	2	120	2.44e+08	2.04e+08	8070000	629000	357000	232000	79600	150000	1.05e+08	72200000	0.0330737704918033	0.0395588235294118	0.00308333333333333	472000	276000	178000	64400	114000	0.251079704067198	0.998031496062992	0.221368547418968	1.00714285714286	0.328663793103448	0.875	0.263892276918573	0.909847434119279	0.360551724137931	0.841379310344828
8	2	120	2.55e+08	2.17e+08	9190000	652000	360000	255000	84100	167000	1.13e+08	74900000	0.0360392156862745	0.0423502304147465	0.00300460829493088	488000	276000	195000	62800	133000	0.253007101106227	0.998031496062992	0.227857142857143	1.00714285714286	0.330882352941177	0.875	0.320589549789647	0.909847434119279	0.329919471402024	0.841379310344828
8	2	120	5.2e+08	4.18e+08	7940000	794000	428000	256000	111000	144000	1.12e+08	65700000	0.0152692307692308	0.0189952153110048	0.00189952153110048	559000	348000	189000	77800	112000	0.29735565957278	0.998031496062992	0.181108144192256	1.00714285714286	0.35400390625	0.875	0.362287113743424	0.909847434119279	0.345593869731801	0.841379310344828
8	4	240	2.56e+08	2.18e+08	7540000	710000	406000	260000	97300	161000	1.06e+08	8.2e+07	0.029453125	0.0345871559633028	0.00325688073394495	344000	203000	125000	44500	79300	0.516446711766663	0.998031496062992	0.496428571428571	1.00714285714286	0.579326923076923	0.875	0.583882725402796	0.909847434119279	0.585581494966802	0.841379310344828
8	4	240	1.71e+08	1.44e+08	5320000	517000	301000	182000	62800	117000	71300000	48500000	0.0311111111111111	0.0369444444444444	0.00359027777777778	253000	162000	83700	29800	54200	0.5116016083096	0.998031496062992	0.457949691504509	1.00714285714286	0.597596153846154	0.875	0.568257109287349	0.909847434119279	0.610232832301798	0.841379310344828
8	4	240	5.22e+08	4.36e+08	15100000	1460000	869000	508000	189000	317000	2.3e+08	1.51e+08	0.0289272030651341	0.0346330275229358	0.00334862385321101	688000	443000	221000	69700	153000	0.529694747060727	0.998031496062992	0.486577346703929	1.00714285714286	0.619340551181102	0.875	0.664463671121091	0.909847434119279	0.593908408571739	0.841379310344828
8	4	240	2.43e+08	2.05e+08	6320000	680000	383000	259000	90700	168000	1.09e+08	70800000	0.0260082304526749	0.0308292682926829	0.00331707317073171	340000	207000	123000	40700	82900	0.500984251968504	0.998031496062992	0.455669526296158	1.00714285714286	0.584459459459459	0.875	0.591722264954194	0.909847434119279	0.584819376026273	0.841379310344828
8	4	240	1e+08	83600000	2730000	282000	164000	101000	36800	64600	44600000	28800000	0.0273	0.0326555023923445	0.00337320574162679	126000	79200	43900	14400	29600	0.554071033673982	0.998031496062992	0.513623693379791	1.00714285714286	0.619678217821782	0.875	0.643972743170717	0.909847434119279	0.614476353154692	0.841379310344828
8	6	360	1.34e+08	1.17e+08	4330000	563000	305000	231000	79500	149000	57800000	41300000	0.0323134328358209	0.037008547008547	0.00481196581196581	171000	99000	66000	19300	47100	0.696867875973763	0.998031496062992	0.673091334894614	1.00714285714286	0.75	0.875	0.779118799012552	0.909847434119279	0.73403378847489	0.841379310344828
8	6	360	1.85e+08	1.63e+08	5380000	563000	324000	204000	81600	122000	85800000	57100000	0.0290810810810811	0.0330061349693252	0.00345398773006135	148000	85000	54800	18900	36100	0.737640033006531	0.998031496062992	0.735780423280423	1.00714285714286	0.764950980392157	0.875	0.789263278126785	0.909847434119279	0.751034482758621	0.841379310344828
8	6	360	2.11e+08	1.85e+08	5870000	651000	382000	229000	95700	135000	99800000	60400000	0.0278199052132701	0.0317297297297297	0.00351891891891892	162000	92400	58800	16600	42600	0.751641931855292	0.998031496062992	0.756387434554974	1.00714285714286	0.775327510917031	0.875	0.842179023966771	0.909847434119279	0.734498084291188	0.841379310344828
8	6	360	2.1e+08	1.85e+08	5900000	627000	360000	230000	89700	140000	95600000	65700000	0.0280952380952381	0.0318918918918919	0.00338918918918919	155000	89800	53000	18400	34900	0.753277700335305	0.998031496062992	0.748773809523809	1.00714285714286	0.798369565217391	0.875	0.813364628898609	0.909847434119279	0.790256157635468	0.841379310344828
8	6	360	2.18e+08	1.93e+08	4950000	698000	408000	250000	92500	157000	96500000	69900000	0.0227064220183486	0.0256476683937824	0.00361658031088083	187000	113000	66200	23400	43600	0.732619069106333	0.998031496062992	0.721060924369748	1.00714285714286	0.7683	0.875	0.769833189639015	0.909847434119279	0.766343070502965	0.841379310344828
8	24	1440	1.6e+08	1.36e+08	4100000	256000	168000	72400	28000	43500	78700000	43500000	0.025625	0.0301470588235294	0.00188235294117647	35400	14500	16700	5920	11100	0.861990957185039	0.998031496062992	0.913073979591837	1.00714285714286	0.798169889502762	0.875	0.80763225678621	0.909847434119279	0.785303210463734	0.841379310344828
8	24	1440	2.01e+08	1.67e+08	6850000	289000	192000	78100	30200	48300	95800000	47100000	0.0340796019900498	0.0410179640718563	0.00173053892215569	23400	11400	9770	3940	6390	0.919190529384519	0.998031496062992	0.940200892857143	1.00714285714286	0.890540973111396	0.875	0.881298049985763	0.909847434119279	0.888687085028914	0.841379310344828
8	24	1440	2.05e+08	1.68e+08	5980000	338000	231000	90700	34300	56500	96200000	52400000	0.0291707317073171	0.0355952380952381	0.00201190476190476	28000	13900	11500	3560	8050	0.917322834645669	0.998031496062992	0.939397031539889	1.00714285714286	0.889057331863286	0.875	0.905566855234267	0.909847434119279	0.880122062862374	0.841379310344828
8	24	1440	1.89e+08	1.57e+08	5580000	319000	222000	81000	33500	48600	91400000	44800000	0.0295238095238095	0.0355414012738854	0.00203184713375796	28300	14100	10500	3710	6700	0.911459901759929	0.998031496062992	0.936032818532819	1.00714285714286	0.886574074074074	0.875	0.899237791624402	0.909847434119279	0.884007379026536	0.841379310344828
8	24	1440	1.8e+08	1.5e+08	5830000	423000	307000	99300	38500	59900	90300000	41100000	0.0323888888888889	0.0388666666666667	0.00282	37700	17600	15400	5770	10500	0.911050147986821	0.998031496062992	0.942261516984644	1.00714285714286	0.864300100704935	0.875	0.863641046886539	0.909847434119279	0.852512808704162	0.841379310344828
9	2	120	1.58e+08	1.32e+08	4540000	430000	239000	168000	52800	112000	67700000	46100000	0.0287341772151899	0.0343939393939394	0.00325757575757576	331000	178000	148000	53800	94800	0.147877526150097	1.10698689956332	0.189092260221967	1.08880308880309	0.137305699481865	0.979274611398964	0.00235187697874251	0.97910447761194	0.193247767857143	0.953125
9	2	120	2.5e+08	2.06e+08	8180000	537000	281000	221000	75700	145000	1.06e+08	72800000	0.03272	0.0397087378640777	0.00260679611650485	396000	214000	170000	58000	113000	0.183674465126491	1.10698689956332	0.170804765110815	1.08880308880309	0.246711837385412	0.979274611398964	0.249827480825726	0.97910447761194	0.257219827586207	0.953125
9	2	120	2.44e+08	2.04e+08	8070000	629000	357000	232000	79600	150000	1.05e+08	72200000	0.0330737704918033	0.0395588235294118	0.00308333333333333	474000	267000	193000	64400	128000	0.165800015273429	1.10698689956332	0.185685084844749	1.08880308880309	0.185344827586207	0.979274611398964	0.207860196504913	0.97910447761194	0.186666666666667	0.953125
9	2	120	2.55e+08	2.17e+08	9190000	652000	360000	255000	84100	167000	1.13e+08	74900000	0.0360392156862745	0.0423502304147465	0.00300460829493088	494000	278000	208000	76600	134000	0.161270661987301	1.10698689956332	0.159202059202059	1.08880308880309	0.201219140505943	0.979274611398964	0.108211617299945	0.97910447761194	0.235217065868264	0.953125
9	2	120	5.2e+08	4.18e+08	7940000	794000	428000	256000	111000	144000	1.12e+08	65700000	0.0152692307692308	0.0189952153110048	0.00189952153110048	566000	341000	210000	88500	126000	0.210888431797433	1.10698689956332	0.132519034388193	1.08880308880309	0.196688795336788	0.979274611398964	0.219362646228318	0.97910447761194	0.166015625	0.953125
9	4	240	2.56e+08	2.18e+08	7540000	710000	406000	260000	97300	161000	1.06e+08	8.2e+07	0.029453125	0.0345871559633028	0.00325688073394495	417000	235000	172000	64600	110000	0.349840088566333	1.10698689956332	0.369781463377522	1.08880308880309	0.352172180151455	0.979274611398964	0.349947078584467	0.97910447761194	0.348796583850932	0.953125
9	4	240	1.71e+08	1.44e+08	5320000	517000	301000	182000	62800	117000	71300000	48500000	0.0311111111111111	0.0369444444444444	0.00359027777777778	314000	190000	119000	44900	75300	0.327671399491524	1.10698689956332	0.312715658230608	1.08880308880309	0.359705061777601	0.979274611398964	0.299971480178724	0.97910447761194	0.386578525641026	0.953125
9	4	240	5.22e+08	4.36e+08	15100000	1460000	869000	508000	189000	317000	2.3e+08	1.51e+08	0.0289272030651341	0.0346330275229358	0.00334862385321101	858000	525000	309000	119000	192000	0.349455643955255	1.10698689956332	0.342207570055671	1.08880308880309	0.404338868263229	0.979274611398964	0.383526810392482	0.97910447761194	0.422712933753943	0.953125
9	4	240	2.43e+08	2.05e+08	6320000	680000	383000	259000	90700	168000	1.09e+08	70800000	0.0260082304526749	0.0308292682926829	0.00331707317073171	425000	244000	171000	64200	109000	0.308133187772926	1.10698689956332	0.306349990423098	1.08880308880309	0.353451897493348	0.979274611398964	0.306962431502904	0.97910447761194	0.381603422619048	0.953125
9	4	240	1e+08	83600000	2730000	282000	164000	101000	36800	64600	44600000	28800000	0.0273	0.0326555023923445	0.00337320574162679	156000	91200	63100	22600	41000	0.387624268326675	1.10698689956332	0.394519257933892	1.08880308880309	0.38819576258144	0.979274611398964	0.39870214146658	0.97910447761194	0.395075464396285	0.953125
9	6	360	1.34e+08	1.17e+08	4330000	563000	305000	231000	79500	149000	57800000	41300000	0.0323134328358209	0.037008547008547	0.00481196581196581	228000	129000	96000	32500	64700	0.551699799111125	1.10698689956332	0.539489841129185	1.08880308880309	0.593028732925106	0.979274611398964	0.599737163240402	0.97910447761194	0.586126258389262	0.953125
9	6	360	1.85e+08	1.63e+08	5380000	563000	324000	204000	81600	122000	85800000	57100000	0.0290810810810811	0.0330061349693252	0.00345398773006135	226000	130000	92400	36100	57600	0.555632257013659	1.10698689956332	0.563134563134563	1.08880308880309	0.556446205425175	0.979274611398964	0.566842259291776	0.97910447761194	0.55	0.953125
9	6	360	2.11e+08	1.85e+08	5870000	651000	382000	229000	95700	135000	99800000	60400000	0.0278199052132701	0.0317297297297297	0.00351891891891892	240000	135000	101000	37100	65300	0.591894230575735	1.10698689956332	0.615213568093149	1.08880308880309	0.568092856981243	0.979274611398964	0.620430761552738	0.97910447761194	0.538969907407407	0.953125
9	6	360	2.1e+08	1.85e+08	5900000	627000	360000	230000	89700	140000	95600000	65700000	0.0280952380952381	0.0318918918918919	0.00338918918918919	234000	133000	97600	37500	61200	0.586866133177326	1.10698689956332	0.597747747747748	1.08880308880309	0.584446947510701	0.979274611398964	0.590675385613737	0.97910447761194	0.583348214285714	0.953125
9	6	360	2.18e+08	1.93e+08	4950000	698000	408000	250000	92500	157000	96500000	69900000	0.0227064220183486	0.0256476683937824	0.00361658031088083	298000	173000	124000	46500	79000	0.527389547177838	1.10698689956332	0.538326141267318	1.08880308880309	0.514279792746114	0.979274611398964	0.50780153287616	0.97910447761194	0.520402070063694	0.953125
9	24	1440	1.6e+08	1.36e+08	4100000	256000	168000	72400	28000	43500	78700000	43500000	0.025625	0.0301470588235294	0.00188235294117647	76300	41600	29100	11800	19800	0.670066013919214	1.10698689956332	0.730391616105902	1.08880308880309	0.606396530501245	0.979274611398964	0.587377398720682	0.97910447761194	0.566163793103448	0.953125
9	24	1440	2.01e+08	1.67e+08	6850000	289000	192000	78100	30200	48300	95800000	47100000	0.0340796019900498	0.0410179640718563	0.00173053892215569	57600	29800	21700	10800	12600	0.779368700986688	1.10698689956332	0.831008687258687	1.08880308880309	0.727909615014628	0.979274611398964	0.649856676880498	0.97910447761194	0.751358695652174	0.953125
9	24	1440	2.05e+08	1.68e+08	5980000	338000	231000	90700	34300	56500	96200000	52400000	0.0291707317073171	0.0355952380952381	0.00201190476190476	77800	43300	28600	11500	17800	0.745196506550218	1.10698689956332	0.795908338765482	1.08880308880309	0.691209990231418	0.979274611398964	0.671728819459554	0.97910447761194	0.699723451327434	0.953125
9	24	1440	1.89e+08	1.57e+08	5580000	319000	222000	81000	33500	48600	91400000	44800000	0.0295238095238095	0.0355414012738854	0.00203184713375796	66800	35500	26200	11300	15200	0.768192084981725	1.10698689956332	0.825889596159866	1.08880308880309	0.683246977547496	0.979274611398964	0.669734907551793	0.97910447761194	0.70190329218107	0.953125
9	24	1440	1.8e+08	1.5e+08	5830000	423000	307000	99300	38500	59900	90300000	41100000	0.0323888888888889	0.0388666666666667	0.00282	104000	60800	36700	16300	21900	0.727833008145189	1.10698689956332	0.784367336158867	1.08880308880309	0.638072726703505	0.979274611398964	0.585470052335724	0.97910447761194	0.651528589315526	0.953125
