# Supplementary material for: Spatial Heterogeneity and Peptide Availability Determine CTL Killing Efficiency In Vivo
Source: PLoS Comput Biol. 2014 Sep 18;10(9):e1003805. doi: 10.1371/journal.pcbi.1003805 (PMC4168979; doi:10.1371/journal.pcbi.1003805)
Supplement: Data S1 — Experimental data. Zipped file containing data from all experiments, in CSV format. (ZIP) [file pcbi.1003805.s001.zip › BloodratioData-CSV.csv]

time.mins	Bratio.All	Bratio.Bcell	Bratio.Tcell	Bratio.CD4	Bratio.CD8
30	0.978131212723658	0.950980392156863	0.986027944111776	0.909441233140655	1.0703933747412
30	0.926782273603083	0.893939393939394	1.00803212851406	1.36406619385343	0.754385964912281
30	1.04742268041237	1.24604966139955	0.968316831683168	0.93579766536965	1
60	1.46517412935323	1.04166666666667	2.003003003003	2.11526479750779	1.74725274725275
60	0.930097087378641	0.776978417266187	0.972386587771203	0.666666666666667	1.35849056603774
60	1.11965811965812	1.3046511627907	1	1.0746887966805	0.919385796545106
120	0.971602434077079	1.18918918918919	0.692047377326565	0.751313485113835	0.6
120	0.666666666666667	0.865671641791045	0.524390243902439	0.333333333333333	1
120	1.18510158013544	1.3974025974026	1	0.890359168241966	1.1978021978022
240	0.353825136612022	0.322751322751323	0.555555555555556	0.555	0.555209953343701
240	0.493920972644377	0.480243161094225	0.414427157001414	0.314060446780552	0.647446457990115
240	0.738515901060071	0.876172607879925	0.585406301824212	0.534313725490196	0.636661211129296
1080	0	0	0	0	0
1080	0.105193370165746	0.400560224089636	0	0	0
