# Supplementary material for: Spatial Heterogeneity and Peptide Availability Determine CTL Killing Efficiency In Vivo
Source: PLoS Comput Biol. 2014 Sep 18;10(9):e1003805. doi: 10.1371/journal.pcbi.1003805 (PMC4168979; doi:10.1371/journal.pcbi.1003805)
Supplement: Data S1 — Experimental data. Zipped file containing data from all experiments, in CSV format. (ZIP) [file pcbi.1003805.s001.zip › MHCturnover-CSV.csv]

time.hours	brefeldinA	percent.live	Bcells.H2Db.MFI	Tcells.H2Db.MFI
0	TRUE	43.8	22061	8539
0	TRUE	45.4	21950	7479
0	TRUE	47.5	21895	8390
1	TRUE	54.1	21030	7823
1	TRUE	56	19797	7150
1	TRUE	55.4	20456	7442
2	TRUE	53.8	19648	6957
2	TRUE	54.4	20302	7276
2	TRUE	50.9	19550	6905
3	TRUE	43.3	19451	6520
3	TRUE	42	18497	5843
3	TRUE	42.6	18312	5770
4	TRUE	41.4	18497	5931
4	TRUE	39.7	18684	6080
4	TRUE	34.5	16853	5008
5	TRUE	34.5	18590	6111
5	TRUE	37.4	18590	5975
5	TRUE	32.2	17767	5629
6	TRUE	31.4	17767	5559
6	TRUE	28.6	16938	5058
6	TRUE	31.1	16559	5020
7	TRUE	28.1	16684	4934
7	TRUE	30	17023	5185
7	TRUE	27.5	17239	5302
8	TRUE	28.8	16107	4873
8	TRUE	27.4	16600	5211
8	TRUE	24.5	17109	5316
